# Supplementary material for: Slight Variations in the Sequence Downstream of the Polyadenylation Signal Significantly Increase Transgene Expression in HEK293T and CHO Cells
Source: Int J Mol Sci. 2022 Dec 7;23(24):15485. doi: 10.3390/ijms232415485 (PMC9779314; doi:10.3390/ijms232415485)
Supplement: Supplementary file 1 [file ijms-23-15485-s001.zip]

Archive with 1 entries (1 files):
- ijms-2000471-supplementary.pdf
